# Supplementary material for: Comparative genomic data of the Avian Phylogenomics Project
Source: Gigascience. 2014 Dec 11;3:26. doi: 10.1186/2047-217X-3-26 (PMC4322804; doi:10.1186/2047-217X-3-26)
Supplement: Supplementary file 1 — Additional file 1: Author list of the Avian Genome Consortium and contribution information of each author. (XLS 85 KB) [file 13742_2014_55_MOESM1_ESM.xls]

## Sheet: Sheet1
Name	Email	Affiliation	Contribution
Agostinho Antunes	aantunes@ciimar.up.pt	1 CIMAR/CIIMAR, Centro Interdisciplinar de Investigação Marinha e Ambiental, Universidade do Porto, Rua dos Bragas, 177, 4050-123 Porto, Portugal. 2 Departamento de Biologia, Faculdade de Ciências, Universidade do Porto, Rua do Campo Alegre, 4169-007 Porto, Portugal.	Analyses of ossification genes
Alonzo Alfaro-Núñez	alonzoalfaro@gmail.com	Centre for GeoGenetics, Natural History Museum of Denmark, University of Copenhagen, Øster Voldgade 5-7, 1350 Copenhagen, Denmark	Sample collection and DNA preparation
Amhed Missael Vargas Velazquez	avargas0lcg@gmail.com	Centre for GeoGenetics, Natural History Museum of Denmark, University of Copenhagen, Øster Voldgade 5-7, 1350 Copenhagen, Denmark	Genome size reduction and gene loss analysis
Anders Ödeen	anders.odeen@ebc.uu.se	Department of Animal Ecology, Uppsala University, Norbyvägen 18D, S-752 36 Uppsala, Sweden.	Visual opsins
Andreas Pfenning	apfenning@gmail.com	Department of Neurobiology, Howard Hughes Medical Institute, Duke University, Medical Center, Durham, NC27710, USA	Vocal learning related analyses
Andrew Dixon	falco@falcons.co.uk	International Wildlife Consultants Ltd., Carmarthen SA33 5YL, Wales, UK	Sharing genomic or transcriptomic data
Angela M. Ribeiro	ribeiro.angela@gmail.com	CIIMAR/CIMAR, Interdisciplinary Centre of Marine and Environmental Research, University of Porto, Rua dos Bragas 289, 4050-123 Porto, Portugal	Genome size reduction and gene loss analysis
Bo Li	libo@genomics.cn	China National GeneBank, BGI-Shenzhen, Shenzhen, 518083, China	Genome sequencing and assembly, genome annotation
Bo Wang	wangbo@genomics.cn	China National GeneBank, BGI-Shenzhen, Shenzhen, 518083, China	Genome sequencing and assembly
Cai Li	licai@genomics.cn	1. China National GeneBank, BGI-Shenzhen, Shenzhen, 518083, China 2. Centre for GeoGenetics, Natural History Museum of Denmark, University of Copenhagen, Øster Voldgade 5-7, 1350 Copenhagen, Denmark	Genome size reduction and gene loss analysis,gene selection analysis, substitution rates and genomic conservation analysis, global dN/dS analysis, vocal learning related analyses, alpha-keratins and beta-keratins, sex-related and reproductive traits
Carsten Rahbek	crahbek@bio.ku.dk	1. Center for Macroecology, Evolution and Climate, the Natural History Museum of Denmark, University of Copenhagen, Universitetsparken 15, DK-2100 Copenhagen O, Denmark 2. Imperial College London, Grand Challenges in Ecosystems & the Environment Initiative, Silwood Park Campus, Ascot, Berkshire SL5 7PY, UK	Advisors
Chen Ye	yech@genomics.cn	BGI-Shenzhen, Shenzhen 518083, China	Database management
Chul Lee	swear0712@gmail.com	1. Interdisciplinary Program in Bioinformatics, Seoul National University, Seoul 151-742, Republic of Korea 2. CHO & KIM Genomics, Seoul National University Research Park, Seoul 151-919, Republic of Korea	Vocal learning related analyses
Claudio V. Mello	Claudio Mello <melloc@ohsu.edu>	Department of Behavioral Neuroscience Oregon Health & Science University Portland, OR 97239	Vocal learning related analyses
Daniela Almeida	danielaalmeida23@gmail.com	1 CIMAR/CIIMAR, Centro Interdisciplinar de Investigação Marinha e Ambiental, Universidade do Porto, Rua dos Bragas, 177, 4050-123 Porto, Portugal. 2 Departamento de Biologia, Faculdade de Ciências, Universidade do Porto, Rua do Campo Alegre, 4169-007 Porto, Portugal.	,Analyses of ossification genes
Darren Griffin	D.K.Griffin@kent.ac.uk	School of Biosciences, University of Kent, Canterbury, UK	Chromosome rearrangement and syntenic analysis
David A. Ray	david.4.ray@gmail.com	Institute for Genomics, Biocomputing and Biotechnology, Mississippi State University, Mississippi State, MS 39762, USA Texas Tech University	Sharing genomic or transcriptomic data
David Haussler	haussler@soe.ucsc.edu	Center for Biomolecular Science and Engineering, School of Engineering, University of California Santa Cruz (UCSC), 1156 High Street, Santa Cruz, CA 95064, USA	Advisors
David Lambert	d.lambert@griffith.edu.au	Environmental Futures Centre, Griffith University, Nathan, Queensland, Australia 4121	Sample collection and DNA preparation
David P. Froman	David.Froman@oregonstate.edu	Department of Animal Sciences, Oregon State University, Corvallis, OR 97331, USA	Sharing genomic or transcriptomic data
David P. Mindell	dpmindell@gmail.com	1 Department of Biochemistry & Biophysics, University of California, San Francisco, CA 94158, USA 2 Currently at: National Science Foundation, Division of Environmental Biology, 4201 Wilson Blvd., Arlington, VA 22230, USA	Advisors
David W. Burt	Dave.Burt@roslin.ed.ac.uk	Dept. of Genomics and Genetics, The Roslin Institute and Royal (Dick) School of Veterinary Studies, The Roslin Institute Building, University of Edinburgh, Easter Bush Campus, Midlothian EH25 9RG, UK	Vocal learning related analyses
Denis M. Larkin	dmlarkin@gmail.com	Royal Veterinary College, University of London, London, UK	Chromosome rearrangement and syntenic analysis
Douglas Rhoads	drhoads@uark.edu	Department of Biological Sciences, Science and Engineering 601, University of Arkansas, Fayetteville, AR 72701, USA	Sharing genomic or transcriptomic data
Edward C. Holmes	edward.holmes@sydney.edu.au	Marie Bashir Institute for Infectious Diseases and Biosecurity, School of Biological Sciences and Sydney Medical School, The University of Sydney, Sydney, NSW 2006, Australia	Diet related enzymes
Edward L. Braun	ebraun68@ufl.edu	Department of Biology, University of Florida, Gainesville FL 32611 USA	Advisors
Elizabeth Derryberry	ederry1@gmail.com	Department of Ecology and Evolutionary Biology, Tulane University, New Orleans, LA, USA	Sample collection and DNA preparation
Emanuel Maldonado	eman.maldonado@gmail.com	CIMAR/CIIMAR, Centro Interdisciplinar de Investigação Marinha e Ambiental, Universidade do Porto, Rua dos Bragas, 177, 4050-123 Porto, Portugal	Analyses of ossification genes
Eric Lyons	elyons.uoa@gmail.com	Department of Plant Sciences, University of Arizona, Tucson 85721, USA	Database management
Erich D. Jarvis	jarvis@neuro.duke.edu	Department of Neurobiology, Howard Hughes Medical Institute, Duke University, Medical Center, Durham, NC27710, USA	Coordinate the whole project
Erina Hara	erina04@gmail.com	Department of Neurobiology, Howard Hughes Medical Institute, Duke University, Medical Center, Durham, NC27710, USA	Vocal learning related analyses
Eske Willerslev	ewillerslev@gmail.com	Centre for GeoGenetics, Natural History Museum of Denmark, University of Copenhagen, Øster Voldgade 5-7, 1350 Copenhagen, Denmark	Genome annotation
Fang Zhang	fzhang1985@foxmail.com	China National GeneBank, BGI-Shenzhen, Shenzhen, 518083, China	Genome annotation
Federico G. Hoffmann	federico.g.hoffmann@gmail.com	1 Department of Biochemistry, Molecular Biology, Entomology and Plant Pathology, Mississippi State University, Mississippi State, MS, USA 39762 2 Institute for Genomics, Biocomputing and Biotechnology, Mississippi State University, Mississippi State, MS, USA 39762	Evolutionary stasis in gene families
Fiona McCarthy	fionamcc@email.arizona.edu	Department of Veterinary Science and Microbiology, The University of Arizona, 1117 E. Lowell Street, PO Box 210090-0090, Tucson AZ 85721, USA	Sharing genomic or transcriptomic data
Frederick H. Sheldon	fsheld@lsu.edu	Museum of Natural Science, Louisiana State University, Baton Rouge, Louisiana 70803, USA	Sample collection and DNA preparation
Frederique Pitel	frederique.pitel@toulouse.inra.fr	Laboratoire de Génétique Cellulaire, INRA Chemin de Borde-Rouge, Auzeville, BP 52627 , 31326 CASTANET-TOLOSAN CEDEX, France	Sharing genomic or transcriptomic data
Gancho Slavov	gts@aber.ac.uk	Institute of Biological, Environmental and Rural Sciences, Aberystwyth University, Aberystwyth, UK	Chromosome rearrangement and syntenic analysis
Ganeshkumar Ganapathy	gsgk67@gmail.com	Department of Neurobiology, Howard Hughes Medical Institute, Duke University, Medical Center, Durham, NC27710, USA	Vocal learning related analyses
Gary R. Graves	gravesg@si.edu	1 Department of Vertebrate Zoology , MRC-116 , National Museum of Natural History , Smithsonian Institution, P. O. Box 37012, Washington, D.C. 20013-7012 USA 2 Center for Macroecology, Evolution and Climate, University of Copenhagen, Universitetsparken 15, DK-2100 Copenhagen, Denmark	Advisors
Guangbiao Wang	wanggb@genomics.cn	China National GeneBank, BGI-Shenzhen, Shenzhen, 518083, China	Genome sequencing and assembly
Guojie Zhang	zhanggj@genomics.cn	1. China National GeneBank, BGI-Shenzhen, Shenzhen, 518083, China 2. Centre for Social Evolution, Department of Biology, Universitetsparken 15, University of Copenhagen, DK-2100 Copenhagen, Denmark	Coordinate the whole project
Hailin Pan	panhailin@genomics.cn	China National GeneBank, BGI-Shenzhen, Shenzhen, 518083, China	Substitution rates and genomic conservation analysis, global dN/dS analysis, vocal learning related analyses
Hao Yu	yuhao@genomics.cn	China National GeneBank, BGI-Shenzhen, Shenzhen, 518083, China	Substitution rates and genomic conservation analysis
Haofu Hu	huhaofu@genomics.cn	China National GeneBank, BGI-Shenzhen, Shenzhen, 518083, China	Substitution rates and genomic conservation analysis,Alpha-keratins and beta-keratins
Heebal Kim	heebal@snu.ac.kr	1. Department of Agricultural Biotechnology and Research Institute for Agriculture and Life Sciences, Seoul National University, Seoul 151-742, Republic of Korea 2. Interdisciplinary Program in Bioinformatics, Seoul National University, Seoul 151-742, Republic of Korea 3. CHO & KIM Genomics, Seoul National University Research Park, Seoul 151-919, Republic of Korea	Vocal learning related analyses
Huanming Yang	yanghm@genomics.cn	1 China National GeneBank, BGI-Shenzhen, Shenzhen, 518083, China 2 Princess Al Jawhara Center of Excellence in the Research of Hereditary Disorders, King Abdulaziz University, Jeddah 21589, Saudi Arabia	Advisors
Hui Li	lihui5@genomics.cn	China National GeneBank, BGI-Shenzhen, Shenzhen, 518083, China	Genome annotation
Hyeon Jeong Kim	kimhj@cnkgenomics.com	1. CHO & KIM Genomics, Seoul National University Research Park, Seoul 151-919, Republic of Korea	Vocal learning related analyses
Imran Khan	btimran@gmail.com	1 CIMAR/CIIMAR, Centro Interdisciplinar de Investigação Marinha e Ambiental, Universidade do Porto, Rua dos Bragas, 177, 4050-123 Porto, Portugal. 2 Departamento de Biologia, Faculdade de Ciências, Universidade do Porto, Rua do Campo Alegre, 4169-007 Porto, Portugal.	Analyses of ossification genes
Jacqueline Smith	jacqueline.smith@roslin.ed.ac.uk	Dept. of Genomics and Genetics, The Roslin Institute and Royal (Dick) School of Veterinary Studies, The Roslin Institute Building, University of Edinburgh, Easter Bush Campus, Midlothian EH25 9RG, UK	Sharing genomic or transcriptomic data
Jason Howard	howard@neuro.duke.edu	Department of Neurobiology, Howard Hughes Medical Institute, Duke University, Medical Center, Durham, NC27710, USA	Sample collection and DNA preparation
Jay F. Storz	jstorz2@unl.edu	School of Biological Sciences, University of Nebraska, Lincoln, NE, USA 68588	Evolutionary stasis in gene families
Jian Wang	wangjian@genomics.cn	China National GeneBank, BGI-Shenzhen, Shenzhen, 518083, China	Advisors
Jiang Hu	mooldhu@gmail.com	China National GeneBank, BGI-Shenzhen, Shenzhen, 518083, China	Substitution rates and genomic conservation analysis
Jie Cui	jiecui@yahoo.com	Marie Bashir Institute for Infectious Diseases and Biosecurity, School of Biological Sciences and Sydney Medical School, The University of Sydney, Sydney, NSW 2006, Australia	Diet related enzymes
Jie Wang	wangjie1@genomics.cn	China National GeneBank, BGI-Shenzhen, Shenzhen, 518083, China	Sex-related and reproductive traits
Jin Xiao	hbfxxj@163.com	China National GeneBank, BGI-Shenzhen, Shenzhen, 518083, China	Whole genomic alignment, substitution rates and genomic conservation analysis
Jingjing Wang	wangjingjing3@genomics.cn	China National GeneBank, BGI-Shenzhen, Shenzhen, 518083, China	Genome sequencing and assembly
Jinmin Lian	lianjinmin@genomics.cn	China National GeneBank, BGI-Shenzhen, Shenzhen, 518083, China	Genome size reduction and gene loss analysis
Jitendra Narayan	jnarayan81@gmail.com	Institute of Biological, Environmental and Rural Sciences,Aberystwyth University, Aberystwyth, UK	Chromosome rearrangement and syntenic analysis
Joana Pereira	pereira.joanam@gmail.com	CIMAR/CIIMAR, Centro Interdisciplinar de Investigação Marinha e Ambiental, Universidade do Porto, Rua dos Bragas, 177, 4050-123 Porto, Portugal	Analyses of ossification genes
João Paulo Machado	jprmachado@gmail.com	1 CIMAR/CIIMAR, Centro Interdisciplinar de Investigação Marinha e Ambiental, Universidade do Porto, Rua dos Bragas, 177, 4050-123 Porto, Portugal. 2 Departamento de Biologia, Faculdade de Ciências, Universidade do Porto, Rua do Campo Alegre, 4169-007 Porto, Portugal.	Analyses of ossification genes
John Gatesy	johnga@ucr.edu	Department of Biology, University of California Riverside, Riverside, CA 92521	Analysis, writing,Edentulism
Jon Fjeldså	JFjeldsaa@snm.ku.dk	Vertebrate Department, Zoological Museum, University of Copenhagen, Universitetsparken 15, 2100 Copenhagen Ø, Denmark	Advisors
José Alfredo Samaniego	samazyx@gmail.com	Centre for GeoGenetics, Natural History Museum of Denmark, University of Copenhagen, Øster Voldgade 5-7, 1350 Copenhagen, Denmark	Genome size reduction and gene loss analysis
Juan C. Opazo	jopazo@gmail.com	Instituto de Ciencias Ambientales y Evolutivas, Facultad de Ciencias, Universidad Austral de Chile, Valdivia, Chile	Evolutionary stasis in gene families
Julia Smith	mjjnjulia@gmail.com	Department of Neurobiology, Howard Hughes Medical Institute, Duke University, Medical Center, Durham, NC27710, USA	Vocal learning related analyses
Jun Wang	wangj@genomics.cn	1 China National GeneBank, BGI-Shenzhen, Shenzhen, 518083, China 2 Department of Biology, University of Copenhagen, Ole Maaløes Vej 5, 2200 Copenhagen, Denmark 3 Princess Al Jawhara Center of Excellence in the Research of Hereditary Disorders, King Abdulaziz University, Jeddah 21589, Saudi Arabia 4 Macau University of Science and Technology, Avenida Wai long, Taipa, Macau 999078, China 5 Departme…	Coordinate the whole project
Kartik Sunagar	anaturalist@gmail.com	1 CIMAR/CIIMAR, Centro Interdisciplinar de Investigação Marinha e Ambiental, Universidade do Porto, Rua dos Bragas, 177, 4050-123 Porto, Portugal. 2 Departamento de Biologia, Faculdade de Ciências, Universidade do Porto, Rua do Campo Alegre, 4169-007 Porto, Portugal.	Analyses of ossification genes
Kyu-Won Kim	sh.kyuwon@gmail.com	1. Interdisciplinary Program in Bioinformatics, Seoul National University, Seoul 151-742, Republic of Korea	Vocal learning related analyses
Lijun Jin	jinlijun@genomics.cn	China National GeneBank, BGI-Shenzhen, Shenzhen, 518083, China	Genome size reduction and gene loss analysis, chromosome rearrangement and syntenic analysis
Long Zhou	zhoulong@genomics.cn	China National GeneBank, BGI-Shenzhen, Shenzhen, 518083, China	Genome annotation
Ludovic Orlando	orlando.ludovic@gmail.com	Centre for GeoGenetics, Natural History Museum of Denmark, University of Copenhagen, Øster Voldgade 5-7, 1350 Copenhagen, Denmark	Genome size reduction and gene loss analysis
Luohao Xu	xuluohao@genomics.cn	China National GeneBank, BGI-Shenzhen, Shenzhen, 518083, China	Genome size reduction and gene loss analysis,gene selection analysis,Substitution rates and genomic conservation analysis,Global dN/dS analysis,Vocal learning related analyses
M Thomas P Gilbert	mtpgilbert@gmail.com	1 Centre for GeoGenetics, Natural History Museum of Denmark, University of Copenhagen, Øster Voldgade 5-7, 1350 Copenhagen, Denmark 2 Trace and Environmental DNA laboratory, Department of Environment and Agriculture, Curtin University, Perth, Western Australia, 6102, Australia	Coordinate the whole project
M. Lisandra Zepeda	lisandracady@gmail.com	Centre for GeoGenetics, Natural History Museum of Denmark, University of Copenhagen, Øster Voldgade 5-7, 1350 Copenhagen, Denmark	Genome size reduction and gene loss analysis
Mads F. Bertelsen	mfb@zoo.dk	Centre for Zoo and Wild Animal Health, Copenhagen Zoo, Roskildevej 38, DK-2000 Frederiksberg, Denmark	Sample collection and DNA preparation
María Avila-Arcos	maricugh@gmail.com	Centre for GeoGenetics, Natural History Museum of Denmark, University of Copenhagen, Øster Voldgade 5-7, 1350 Copenhagen, Denmark	Genome size reduction and gene loss analysis
Maria Gloria Dominguez-Bello	maria.dominguez1@upr.edu	Department of Biology, University of Puerto Rico, Av Ponce de Leon, Rio Piedras Campus, JGD 224, San Juan, PR 009431-3360 USA	Sample collection and DNA preparation
Mark S. Springer	mark.springer@ucr.edu	Department of Biology, University of California Riverside, Riverside, CA 92521	Analysis, writing, edentulism
Marta Farré	mab81@aber.ac.uk	Royal Veterinary College, University of London, London, UK	Chromosome rearrangement and syntenic analysis
Matthew J. Greenwold	greenwold@biol.sc.edu	Department of Biological Sciences, University of South Carolina, Columbia, South Carolina, USA	Alpha-keratins and beta-keratins
Michael Bunce	michael.bunce@curtin.edu.au	Trace and Environmental DNA Laboratory, Department of Environment and Agriculture, Curtin University, Perth, Western Australia, 6845, Australia	Sample collection and DNA preparation
Michael D Martin	sameoldmike@gmail.com	Centre for GeoGenetics, Natural History Museum of Denmark, University of Copenhagen, Øster Voldgade 5-7, 1350 Copenhagen, Denmark	Genome size reduction and gene loss analysis
Michael N Romanov	M.Romanov@kent.ac.uk	School of Biosciences, University of Kent, Canterbury, UK	Chromosome rearrangement and syntenic analysis
Michael W. Bruford	Brufordmw@cf.ac.uk	Organisms and Environment Division, Cardiff School of Biosciences, Cardiff University, Cardiff CF10 3AX, Wales, UK	Sharing genomic or transcriptomic data
Mikkel Schubert	mikkelsch@gmail.com	Centre for GeoGenetics, Natural History Museum of Denmark, University of Copenhagen, Øster Voldgade 5-7, 1350 Copenhagen, Denmark	Genome size reduction and gene loss analysis
Miriam V. Rivas	rivas@neuro.duke.edu	Department of Neurobiology, Howard Hughes Medical Institute, Duke University, Medical Center, Durham, NC27710, USA	Vocal learning related analyses
Na An	anna@genomics.cn	China National GeneBank, BGI-Shenzhen, Shenzhen, 518083, China	Sex-related and reproductive traits
Ning Li	ninglcau@cau.edu.cn	State Key Laboratory for Agrobiotechnology, China Agricultural University, Beijing, 100094, China	Sharing genomic or transcriptomic data
Oliver A. Ryder	ORyder@sandiegozoo.org	36 Genetics Division, San Diego Zoo Institute for Conservation Research, 15600 San Pasqual Valley Road, Escondido, California 92027, USA	Advisors
Olle Håstad	olle.hastad@gmail.com	Department of Anatomy, Physiology and Biochemistry, Swedish University of Agricultural Sciences, P.O. Box 7011, S-750 07, Uppsala, Sweden	Visual opsins
Osceola Whitney	owhitney@gmail.com	Department of Neurobiology, Howard Hughes Medical Institute, Duke University, Medical Center, Durham, NC27710, USA	Vocal learning related analyses
Paul P. Gardner	paul.gardner@canterbury.ac.nz	School of Biological Sciences, University of Canterbury, Christchurch 8140, New Zealand	Genome annotation
Paula F. Campos	campos.f.paula@gmail.com	Centre for GeoGenetics, Natural History Museum of Denmark, University of Copenhagen, Øster Voldgade 5-7, 1350 Copenhagen, Denmark	Sample collection and DNA preparation
Pei Zhang	zhangpei@genomics.cn	China National GeneBank, BGI-Shenzhen, Shenzhen, 518083, China	Chromosome rearrangement and syntenic analysis
Per Alström	Per.Alstrom@slu.se	1 Key Laboratory of Zoological Systematics and Evolution, Institute of Zoology, Chinese Academy of Sciences, 1 Beichen West Road, Chaoyang District, Beijing 100101, P.R. China 2 Swedish Species Information Centre, Swedish University of Agricultural Sciences, Box 7007, SE-750 07 Uppsala, Sweden	Visual opsins
Peter F. Stadler	studla@bioinf.uni-leipzig.de	Bioinformatics Group, Department of Computer Science; and Interdisciplinary Center for Bioinformatics, University of Leipzig, H ̈rtelstrasse 16-18, D-04107 Leipzig, Germany	Genome annotation
Peter Houde	phoude@nmsu.edu	Department of Biology, New Mexico State University, Box 30001 MSC 3AF, Las Cruces NM 88003 USA	Advisors
Peter V. Lovell	Peter Lovell <lovellp@ohsu.edu>	Department of Behavioral Neuroscience Oregon Health & Science University Portland, OR 97239	Vocal learning related analyses
Ping Wen	494301629@qq.com	China National GeneBank, BGI-Shenzhen, Shenzhen, 518083, China	Genome size reduction and gene loss analysis
Qi Zhou	zhouqi@berkeley.edu	3040 VLSB Department of Integrative Biology University of California, Berkeley CA 94720, USA	Sex-related and reproductive traits
Qiaolin Xie	xieqiaolin0@gmail.com	China National GeneBank, BGI-Shenzhen, Shenzhen, 518083, China	Substitution rates and genomic conservation analysis
Qiumei Zheng	zhengqiumei@genomics.cn	China National GeneBank, BGI-Shenzhen, Shenzhen, 518083, China	Genome sequencing and assembly
Qiye Li	liqiye@genomics.cn	1. China National GeneBank, BGI-Shenzhen, Shenzhen, 518083, China 2. Centre for GeoGenetics, Natural History Museum of Denmark, University of Copenhagen, Øster Voldgade 5-7, 1350 Copenhagen, Denmark	Genome size reduction and gene loss analysis, chromosome rearrangement and syntenic analysis
Richard E. Green	ed@soe.ucsc.edu	Department of Biomolecular Engineering, University of California, Santa Cruz, CA 95064, USA	Sharing genomic or transcriptomic data
Richard K Wilson	rwilson@genome.wustl.edu	The Genome Institute at Washington University, St Louis, Missouri 63108, USA	Sharing genomic or transcriptomic data
Robb T. Brumfield	robb@lsu.edu	Museum of Natural Science, Louisiana State University, Baton Rouge, Louisiana 70803, USA	Sample collection and DNA preparation
Robert W. Meredith	meredithr@mail.montclair.edu	Department of Biology and Molecular Biology. Montclair State University, Montclair, NJ 07043	Edentulism
Roger H. Sawyer	rhsawyer@mailbox.sc.edu	Department of Biological Sciences, University of South Carolina, Columbia, South Carolina, USA	Alpha-keratins and beta-keratins
Ross Barnett	drrossbarnett@gmail.com	Centre for GeoGenetics, Natural History Museum of Denmark, University of Copenhagen, Øster Voldgade 5-7, 1350 Copenhagen, Denmark	Sample collection and DNA preparation
Rui Borges	ruiborges23@gmail.com	1 CIMAR/CIIMAR, Centro Interdisciplinar de Investigação Marinha e Ambiental, Universidade do Porto, Rua dos Bragas, 177, 4050-123 Porto, Portugal. 2 Departamento de Biologia, Faculdade de Ciências, Universidade do Porto, Rua do Campo Alegre, 4169-007 Porto, Portugal.	Opsins, melatonin receptors gene family coat color genes, analyses of ossification genes
Rute R. da Fonseca	rute.r.da.fonseca@gmail.com	Centre for GeoGenetics, Natural History Museum of Denmark, University of Copenhagen, Øster Voldgade 5-7, 1350 Copenhagen, Denmark	Genome size reduction and gene loss analysis
Sarah W. Burge	swb@ebi.ac.uk	European Molecular Biology Laboratory, European Bioinformatics Institute, Hinxton, Cambridge, CB10 1SD, UK	Genome annotation
Scott V. Edwards	sedwards@fas.harvard.edu	Department of Organismic and Evolutionary Biology and Museum of Comparative Zoology Harvard University 26 Oxford Street Cambridge, MA 02138 USA	Advisors
Seoae Cho	seoae@cnkgenomics.com	1. CHO & KIM Genomics, Seoul National University Research Park, Seoul 151-919, Republic of Korea	Vocal learning related analyses
Shaoguang Liang	liangshaoguang@genomics.cn	BGI-Shenzhen, Shenzhen 518083, China	Database management
Shengbin Li	Forensicslee@163.com	College of Medicine and Forensics, Xi'an Jiaotong University, Xi'an, 710061, P.R.China.	Sharing genomic or transcriptomic data
Shiping Liu	liushiping@genomics.cn	China National GeneBank, BGI-Shenzhen, Shenzhen, 518083, China	Genome annotation
Siby Philip	philipsiby@gmail.com	1 CIMAR/CIIMAR, Centro Interdisciplinar de Investigação Marinha e Ambiental, Universidade do Porto, Rua dos Bragas, 177, 4050-123 Porto, Portugal. 2 Departamento de Biologia, Faculdade de Ciências, Universidade do Porto, Rua do Campo Alegre, 4169-007 Porto, Portugal.	Analyses of ossification genes
Stephen J. O’Brien	lgdchief@gmail.com	Theodosius Dobzhansky Center for Genome Bioinformatics, St. Petersburg State University, St. Petersburg, Russi	Advisors
Tammy E. Steeves	tammy.steeves@canterbury.ac.nz	School of Biological Sciences, University of Canterbury, Private Bag 4800, Christchurch, New Zealand.	Genome annotation
Tobias Mourier	tmourier@gmail.com	Centre for GeoGenetics, Natural History Museum of Denmark, University of Copenhagen, Øster Voldgade 5-7, 1350 Copenhagen, Denmark	Genome annotation
Warren E. Johnson	johnsonwe@si.edu	Smithsonian Conservation Biology Institute	Advisors
Wei Yang	weiyangedward@gmail.com	China National GeneBank, BGI-Shenzhen, Shenzhen, 518083, China	Sex-related and reproductive traits
Wesley Warren	wwarren@genome.wustl.edu	The Genome Institute at Washington University, St Louis, Missouri 63108, USA	Sharing genomic or transcriptomic data
Xiangjiang Zhan	zhanxj@cf.ac.uk	Organisms and Environment Division, Cardiff School of Biosciences, Cardiff University, Cardiff CF10 3AX, Wales, UK	Sharing genomic or transcriptomic data
Yang Liu	liuyang8@genomics.cn	China National GeneBank, BGI-Shenzhen, Shenzhen, 518083, China	Substitution rates and genomic conservation analysis
Yingqi Xiong	xiongyingqi@genomics.cn	China National GeneBank, BGI-Shenzhen, Shenzhen, 518083, China	Genome sequencing and assembly
Yinhua Huang	yinhuahuang@126.com	1 State Key Laboratory for Agrobiotechnology, China Agricultural University, Beijing, 100094, China 2 College of Animal Science and Technology, China Agricultural University, Beijing, 100094, China	Sharing genomic or transcriptomic data
Yong Zhang	zhangy@genomics.cn	China National GeneBank, BGI-Shenzhen, Shenzhen, 518083, China	Advisors
Yongli Zeng	zeoly100@163.com	China National GeneBank, BGI-Shenzhen, Shenzhen, 518083, China	Genome annotation
Yu Fan	fanyu870810@126.com	Key Laboratory of Animal Models and Human Disease Mechanisms of Chinese Academy of Sciences and Yunnan Province, Kunming Institute of Zoology, Kunming, Yunnan 650223, China	Visual opsins
Zengli Yan	yanzengli@genomics.cn	BGI-Shenzhen, Shenzhen 518083, China	Database management
Zhikai Yang	yangzhikai@genomics.cn	China National GeneBank, BGI-Shenzhen, Shenzhen, 518083, China	Substitution rates and genomic conservation analysis
Zhiyong Huang	huangzhiyong@bgitechsolutions.com	China National GeneBank, BGI-Shenzhen, Shenzhen, 518083, China	Visual opsins
Zijun Xiong	xiongzijun@genomics.cn	China National GeneBank, BGI-Shenzhen, Shenzhen, 518083, China	Genome sequencing and assembly
Zongji Wang	wangzongji@genomics.cn	China National GeneBank, BGI-Shenzhen, Shenzhen, 518083, China	Genome size reduction and gene loss analysis, chromosome rearrangement and syntenic analysis
