# Supplementary material for: Comparative genomic data of the Avian Phylogenomics Project
Source: Gigascience. 2014 Dec 11;3:26. doi: 10.1186/2047-217X-3-26 (PMC4322804; doi:10.1186/2047-217X-3-26)
Supplement: Supplementary file 2 — Additional file 2: NCBI accession numbers and GigaDB DOI for each bird. (XLS 46 KB) [file 13742_2014_55_MOESM2_ESM.xls]

## Sheet: Sheet1
Species	BioProject ID	SRA ID	Study ID	GigaDB DOI
Chaetura pelagica	PRJNA210808	SRA092327	SRP026688	http://dx.doi.org/10.5524/101005
Calypte anna	PRJNA212866	SRA096094	SRP028275	http://dx.doi.org/10.5524/101004
Charadrius vociferus	PRJNA212867	SRA096158	SRP028286	http://dx.doi.org/10.5524/101007
Corvus brachyrhynchos	PRJNA212869	SRA096200	SRP028317	http://dx.doi.org/10.5524/101008
Cuculus canorus	PRJNA212870	SRA096365	SRP028349	http://dx.doi.org/10.5524/101009
Manacus vitellinus	PRJNA212872	SRA096507	SRP028393	http://dx.doi.org/10.5524/101010
Ophisthocomus hoazin	PRJNA212873	SRA096539	SRP028409	http://dx.doi.org/10.5524/101011
Picoides pubescens	PRJNA212874	SRA097131	SRP028625	http://dx.doi.org/10.5524/101012
Struthio camelus	PRJNA212875	SRA097407	SRP028745	http://dx.doi.org/10.5524/101013
Tinamus guttatus	PRJNA212876	SRA097796	SRP028753	http://dx.doi.org/10.5524/101014
Acanthisitta chloris	PRJNA212877	SRA097960	SRP028832	http://dx.doi.org/10.5524/101015
Apaloderma vittatum	PRJNA212878	SRA097967	SRP028834	http://dx.doi.org/10.5524/101016
Balearica regulorum	PRJNA212879	SRA097970	SRP028839	http://dx.doi.org/10.5524/101017
Buceros rhinoceros	PRJNA212887	SRA097991	SRP028845	http://dx.doi.org/10.5524/101018
Antrostomus carolinensis	PRJNA212888	SRA098079	SRP028883	http://dx.doi.org/10.5524/101019
Cariama cristata	PRJNA212889	SRA098089	SRP028884	http://dx.doi.org/10.5524/101020
Cathartes aura	PRJNA212890	SRA098145	SRP028913	http://dx.doi.org/10.5524/101021
Chlamydotis macqueenii	PRJNA212891	SRA098203	SRP028950	http://dx.doi.org/10.5524/101022
Colius striatus	PRJNA212892	SRA098342	SRP028965	http://dx.doi.org/10.5524/101023
Eurypyga helias	PRJNA212893	SRA098749	SRP029147	http://dx.doi.org/10.5524/101024
Fulmarus glacialis	PRJNA212894	SRA098806	SRP029180	http://dx.doi.org/10.5524/101025
Gavia stellata	PRJNA212895	SRA098829	SRP029187	http://dx.doi.org/10.5524/101026
Haliaeetus albicilla	PRJNA212896	SRA098868	SRP029203	http://dx.doi.org/10.5524/101027
Haliaeetus leucocephalus	PRJNA237821	SRX475899	SRP038924	http://dx.doi.org/10.5524/101040
		SRX475900
		SRX475901
		SRX475902
Leptosomus discolor	PRJNA212897	SRA098894	SRP029206	http://dx.doi.org/10.5524/101028
Merops nubicus	PRJNA212898	SRA099305	SRP029278	http://dx.doi.org/10.5524/101029
Mesitornis unicolor	PRJNA212899	SRA099409	SRP029309	http://dx.doi.org/10.5524/101030
Nestor notabilis	PRJNA212900	SRA099410	SRP029311	http://dx.doi.org/10.5524/101031
Pelecanus crispus	PRJNA212901	SRA099411	SRP029331	http://dx.doi.org/10.5524/101032
Phaethon lepturus	PRJNA212902	SRA099412	SRP029342	http://dx.doi.org/10.5524/101033
Phalacrocorax carbo	PRJNA212903	SRA099413	SRP029344	http://dx.doi.org/10.5524/101034
Phoenicopterus ruber	PRJNA212904	SRA099414	SRP029345	http://dx.doi.org/10.5524/101035
Podiceps cristatus	PRJNA212905	SRA099415	SRP029346	http://dx.doi.org/10.5524/101036
Pterocles gutturalis	PRJNA212906	SRA099416	SRP029347	http://dx.doi.org/10.5524/101037
Tauraco erythrolophus	PRJNA212908	SRA099418	SRP029348	http://dx.doi.org/10.5524/101038
Tyto alba	PRJNA212909	SRA099419	SRP029349	http://dx.doi.org/10.5524/101039
Nipponia nippon	PRJNA232572	SRA122361	SRP035852	http://dx.doi.org/10.5524/101003
Egretta garzetta	PRJNA232959	SRA123137	SRP035853	http://dx.doi.org/10.5524/101002
Genomes previously released
Aptenodytes forsteri	PRJNA235982	SRA129317	SRP035855	http://dx.doi.org/10.5524/100005
Pygoscelis adeliae	PRJNA235983	SRA129318	SRP035856	http://dx.doi.org/10.5524/100006
Gallus gallus	PRJNA13342	SRA030184	SRP005856	NA
Taeniopygia guttata	PRJNA17289	SRA010067	SRP001389	NA
Meleagris gallopavo	PRJNA42129	Unknown	Unknown	NA
Melopsittacus undulatus	PRJEB1588	ERA200248	ERP002324	http://dx.doi.org/10.5524/100059
Anas platyrhynchos	PRJNA46621	SRA010308	SRP001571	http://dx.doi.org/10.5524/101001
Columba livia	PRJNA167554	SRA054954	SRP013894	http://dx.doi.org/10.5524/100007
Falco peregrinus	PRJNA159791	SRA055082	SRP013939	http://dx.doi.org/10.5524/101006
Geospiza fortis	PRJNA156703	SRA051234	SRP011940	http://dx.doi.org/10.5524/100040
